# Supplementary material for: How Many Sirtuin Genes Are Out There? Evolution of Sirtuin Genes in Vertebrates With a Description of a New Family Member
Source: Mol Biol Evol. 2023 Jan 20;40(2):msad014. doi: 10.1093/molbev/msad014 (PMC9897032; doi:10.1093/molbev/msad014)
Supplement: msad014_Supplementary_Data [file msad014_supplementary_data.zip]

Archive with 3 entries (3 files):
- Supplementary_Figure1.pdf
- Supplementary_Figure2.pdf
- Supplementary_Figure3.pdf
